# Supplementary material for: Molecular Epidemiology of Respiratory Syncytial Virus and Rhinovirus in Santander, Colombia, During the COVID-19 Pandemic and Post-Pandemic Periods, 2020–2024
Source: Viruses. 2026 Jun 12;18(6):666. doi: 10.3390/v18060666 (PMC13307640; doi:10.3390/v18060666)
Supplement: Supplementary file 1 [file viruses-18-00666-s001.zip]

Archive with 1 entries (1 files):
- viruses-4222259-updated final SI.pdf
